# Supplementary material for: Description of a New miRNA Signature for the Surgical Management of Thyroid Nodules
Source: Cancers (Basel). 2024 Dec 18;16(24):4214. doi: 10.3390/cancers16244214 (PMC11674976; doi:10.3390/cancers16244214)
Supplement: Supplementary file 1 [file cancers-16-04214-s001.zip]

Archive with 1 entries (1 files):
- cancers-3310534-supplementary.pdf
